# Supplementary material for: Scent of death: Evolution from sea to land of an extreme collective attraction to conspecific death
Source: Ecol Evol. 2019 Feb 10;9(4):2171–9. doi: 10.1002/ece3.4912 (PMC6392395; doi:10.1002/ece3.4912)
Supplement: Supplementary file 1 [file ECE3-9-2171-s001.xlsx]

## Sheet: Experiment 1
Environment (species)	Chemical cue condition	Mass	Before	After
Land (terrestrial hermit crabs)	pure gastropod	1.08	0	7
Land (terrestrial hermit crabs)	gastropod + trypsin	0.99	1	14
Land (terrestrial hermit crabs)	pure gastropod	0.83	3	20
Land (terrestrial hermit crabs)	gastropod + trypsin	1.27	0	7
Land (terrestrial hermit crabs)	pure gastropod	1.31	1	1
Land (terrestrial hermit crabs)	gastropod + trypsin	1.15	1	19
Land (terrestrial hermit crabs)	pure gastropod	1.15	1	19
Land (terrestrial hermit crabs)	gastropod + trypsin	1.04	0	7
Land (terrestrial hermit crabs)	pure gastropod	1.01	1	9
Land (terrestrial hermit crabs)	gastropod + trypsin	0.84	0	12
Land (terrestrial hermit crabs)	gastropod + trypsin	0.92	2	1
Land (terrestrial hermit crabs)	pure gastropod	1	0	12
Land (terrestrial hermit crabs)	gastropod + trypsin	1.03	0	20
Land (terrestrial hermit crabs)	pure gastropod	0.83	0	11
Land (terrestrial hermit crabs)	gastropod + trypsin	0.91	3	21
Land (terrestrial hermit crabs)	pure gastropod	0.9	4	16
Land (terrestrial hermit crabs)	gastropod + trypsin	1.1	0	7
Land (terrestrial hermit crabs)	gastropod + trypsin	1.18	1	15
Land (terrestrial hermit crabs)	gastropod + trypsin	0.84	2	13
Land (terrestrial hermit crabs)	gastropod + trypsin	1.01	1	8
Land (terrestrial hermit crabs)	gastropod + trypsin	1.18	1	11
Land (terrestrial hermit crabs)	gastropod + trypsin	0.97	2	22
Land (terrestrial hermit crabs)	pure gastropod	0.92	3	38
Land (terrestrial hermit crabs)	gastropod + trypsin	1.04	0	33
Land (terrestrial hermit crabs)	terrestrial hermit crab	1.06	0	132
Land (terrestrial hermit crabs)	gastropod + trypsin	0.87	0	29
Land (terrestrial hermit crabs)	pure gastropod	1.26	3	35
Land (terrestrial hermit crabs)	gastropod + trypsin	0.98	0	17
Land (terrestrial hermit crabs)	terrestrial hermit crab	1.06	1	31
Land (terrestrial hermit crabs)	gastropod + trypsin	0.89	2	32
Land (terrestrial hermit crabs)	gastropod + trypsin	0.76	3	23
Land (terrestrial hermit crabs)	gastropod + trypsin	1	2	38
Land (terrestrial hermit crabs)	terrestrial hermit crab	0.77	3	74
Land (terrestrial hermit crabs)	live snail	3.25	3	23
Land (terrestrial hermit crabs)	terrestrial hermit crab	0.84	1	51
Land (terrestrial hermit crabs)	terrestrial hermit crab	0.92	3	49
Land (terrestrial hermit crabs)	trypsin	0.0012	3	27
Land (terrestrial hermit crabs)	live snail	2.8	4	30
Land (terrestrial hermit crabs)	terrestrial hermit crab	0.97	2	70
Land (terrestrial hermit crabs)	trypsin	0.0012	2	5
Land (terrestrial hermit crabs)	live snail	2.88	3	27
Land (terrestrial hermit crabs)	terrestrial hermit crab	0.82	3	84
Land (terrestrial hermit crabs)	trypsin	0.0012	0	15
Land (terrestrial hermit crabs)	terrestrial hermit crab	0.96	2	71
Land (terrestrial hermit crabs)	terrestrial hermit crab	1.22	2	84
Land (terrestrial hermit crabs)	terrestrial hermit crab	1.08	3	20
Land (terrestrial hermit crabs)	live snail	2.26	1	2
Land (terrestrial hermit crabs)	trypsin	0.0012	3	3
Land (terrestrial hermit crabs)	terrestrial hermit crab	1.01	2	41
Land (terrestrial hermit crabs)	terrestrial hermit crab	0.75	2	27
Land (terrestrial hermit crabs)	live snail	1.95	1	5
Land (terrestrial hermit crabs)	trypsin	0.0012	2	9
Land (terrestrial hermit crabs)	live snail	2.23	2	1
Land (terrestrial hermit crabs)	trypsin	0.0012	1	7
Land (terrestrial hermit crabs)	live snail	2.62	3	4
Land (terrestrial hermit crabs)	pure gastropod	0.75	1	0
Land (terrestrial hermit crabs)	live snail	2.4	2	3
Land (terrestrial hermit crabs)	trypsin	0.0012	3	0
Land (terrestrial hermit crabs)	trypsin	0.0012	1	0
Land (terrestrial hermit crabs)	pure gastropod	1.21	1	4
Land (terrestrial hermit crabs)	pure gastropod	1.14	2	4
Land (terrestrial hermit crabs)	terrestrial hermit crab	1.15	2	42
Land (terrestrial hermit crabs)	live snail	2.41	1	0
Land (terrestrial hermit crabs)	trypsin	0.0012	1	0
Land (terrestrial hermit crabs)	pure gastropod	1.04	1	1
Land (terrestrial hermit crabs)	trypsin	0.0012	1	0
Land (terrestrial hermit crabs)	live snail	1.81	1	1
Land (terrestrial hermit crabs)	terrestrial hermit crab	1.1	1	15
Land (terrestrial hermit crabs)	pure gastropod	0.82	2	2
Land (terrestrial hermit crabs)	terrestrial hermit crab	0.75	3	28
Land (terrestrial hermit crabs)	live snail	2.02	2	0
Land (terrestrial hermit crabs)	pure gastropod	1.03	4	15
Land (terrestrial hermit crabs)	terrestrial hermit crab	0.85	2	49
Land (terrestrial hermit crabs)	live snail	2.55	1	3
Land (terrestrial hermit crabs)	pure gastropod	1.1	2	14
Land (terrestrial hermit crabs)	terrestrial hermit crab	1.12	2	18
Land (terrestrial hermit crabs)	live snail	2.87	1	0
Land (terrestrial hermit crabs)	live snail	2.63	1	1
Land (terrestrial hermit crabs)	terrestrial hermit crab	0.86	1	6
Land (terrestrial hermit crabs)	trypsin	0.0012	1	4
Land (terrestrial hermit crabs)	pure gastropod	0.98	1	14
Land (terrestrial hermit crabs)	live snail	2.07	2	5
Land (terrestrial hermit crabs)	trypsin	0.0012	1	0
Land (terrestrial hermit crabs)	pure gastropod	1.06	2	6
Land (terrestrial hermit crabs)	trypsin	0.0012	1	5
Land (terrestrial hermit crabs)	live snail	2.1	3	3
Land (terrestrial hermit crabs)	trypsin	0.0012	3	5
Land (terrestrial hermit crabs)	live snail	2.88	3	2
Land (terrestrial hermit crabs)	trypsin	0.0012	1	0
Land (terrestrial hermit crabs)	live snail	2.59	2	11
Land (terrestrial hermit crabs)	trypsin	0.0012	3	5
Land (terrestrial hermit crabs)	live snail	2.74	1	7
Land (terrestrial hermit crabs)	live snail	2.9	4	5
Land (terrestrial hermit crabs)	trypsin	0.0012	2	5
Land (terrestrial hermit crabs)	pure gastropod	0.85	2	22
Land (terrestrial hermit crabs)	trypsin	0.0012	1	10
Land (terrestrial hermit crabs)	trypsin	0.0012	4	15
Land (terrestrial hermit crabs)	pure gastropod	0.87	1	8
Land (terrestrial hermit crabs)	terrestrial hermit crab	1.27	2	6
Land (terrestrial hermit crabs)	terrestrial hermit crab	1.03	3	25
Sea (marine hermit crabs)	pure gastropod	1.14	2	4
Sea (marine hermit crabs)	gastropod + trypsin	1.06	0	2
Sea (marine hermit crabs)	pure gastropod	0.83	0	1
Sea (marine hermit crabs)	gastropod + trypsin	0.71	3	4
Sea (marine hermit crabs)	gastropod + trypsin	0.99	2	4
Sea (marine hermit crabs)	pure gastropod	1.15	2	4
Sea (marine hermit crabs)	gastropod + trypsin	1.32	0	0
Sea (marine hermit crabs)	gastropod + trypsin	1.13	5	8
Sea (marine hermit crabs)	gastropod + trypsin	0.9	4	7
Sea (marine hermit crabs)	pure gastropod	0.82	3	8
Sea (marine hermit crabs)	pure gastropod	1.14	4	5
Sea (marine hermit crabs)	gastropod + trypsin	1.18	6	8
Sea (marine hermit crabs)	gastropod + trypsin	0.91	4	6
Sea (marine hermit crabs)	gastropod + trypsin	0.83	2	6
Sea (marine hermit crabs)	gastropod + trypsin	1.13	2	3
Sea (marine hermit crabs)	gastropod + trypsin	1.11	3	3
Sea (marine hermit crabs)	gastropod + trypsin	0.83	6	9
Sea (marine hermit crabs)	gastropod + trypsin	0.84	0	0
Sea (marine hermit crabs)	gastropod + trypsin	0.93	1	4
Sea (marine hermit crabs)	gastropod + trypsin	1.11	4	1
Sea (marine hermit crabs)	gastropod + trypsin	0.97	1	1
Sea (marine hermit crabs)	gastropod + trypsin	0.91	1	2
Sea (marine hermit crabs)	gastropod + trypsin	1.08	3	6
Sea (marine hermit crabs)	gastropod + trypsin	0.99	4	4
Sea (marine hermit crabs)	pure gastropod	1.21	3	3
Sea (marine hermit crabs)	gastropod + trypsin	1.17	7	9
Sea (marine hermit crabs)	marine hermit crab	0.96	4	7
Sea (marine hermit crabs)	live snail	2.64	4	4
Sea (marine hermit crabs)	live snail	1.92	3	2
Sea (marine hermit crabs)	live snail	3.32	2	1
Sea (marine hermit crabs)	live snail	1.93	2	2
Sea (marine hermit crabs)	trypsin	0.0012	4	5
Sea (marine hermit crabs)	trypsin	0.0012	3	2
Sea (marine hermit crabs)	live snail	2.7	6	6
Sea (marine hermit crabs)	live snail	1.63	6	7
Sea (marine hermit crabs)	trypsin	0.0012	1	2
Sea (marine hermit crabs)	trypsin	0.0012	6	1
Sea (marine hermit crabs)	trypsin	0.0012	4	4
Sea (marine hermit crabs)	trypsin	0.0012	5	6
Sea (marine hermit crabs)	trypsin	0.0012	1	2
Sea (marine hermit crabs)	live snail	1.41	7	9
Sea (marine hermit crabs)	trypsin	0.0012	5	6
Sea (marine hermit crabs)	trypsin	0.0012	2	2
Sea (marine hermit crabs)	pure gastropod	1.02	8	12
Sea (marine hermit crabs)	live snail	2.51	8	9
Sea (marine hermit crabs)	marine hermit crab	0.75	8	9
Sea (marine hermit crabs)	trypsin	0.0012	2	3
Sea (marine hermit crabs)	marine hermit crab	0.71	3	8
Sea (marine hermit crabs)	trypsin	0.0012	4	3
Sea (marine hermit crabs)	pure gastropod	0.85	4	7
Sea (marine hermit crabs)	marine hermit crab	1.16	5	8
Sea (marine hermit crabs)	live snail	2.11	6	6
Sea (marine hermit crabs)	live snail	2.15	5	7
Sea (marine hermit crabs)	pure gastropod	0.86	1	1
Sea (marine hermit crabs)	trypsin	0.0012	2	0
Sea (marine hermit crabs)	marine hermit crab	0.72	5	10
Sea (marine hermit crabs)	pure gastropod	0.97	3	5
Sea (marine hermit crabs)	live snail	1.71	1	1
Sea (marine hermit crabs)	pure gastropod	0.88	6	6
Sea (marine hermit crabs)	trypsin	0.0012	3	7
Sea (marine hermit crabs)	marine hermit crab	0.71	6	9
Sea (marine hermit crabs)	live snail	2.65	2	4
Sea (marine hermit crabs)	trypsin	0.0012	4	5
Sea (marine hermit crabs)	trypsin	0.0012	2	4
Sea (marine hermit crabs)	pure gastropod	0.95	3	6
Sea (marine hermit crabs)	marine hermit crab	0.96	3	6
Sea (marine hermit crabs)	live snail	3.26	5	10
Sea (marine hermit crabs)	pure gastropod	0.91	3	3
Sea (marine hermit crabs)	live snail	1.71	2	2
Sea (marine hermit crabs)	live snail	2.8	1	4
Sea (marine hermit crabs)	marine hermit crab	1.03	3	3
Sea (marine hermit crabs)	marine hermit crab	1.28	3	6
Sea (marine hermit crabs)	marine hermit crab	1.08	1	5
Sea (marine hermit crabs)	marine hermit crab	1.21	1	7
Sea (marine hermit crabs)	live snail	0.94	7	9
Sea (marine hermit crabs)	pure gastropod	1.14	9	20
Sea (marine hermit crabs)	trypsin	0.0012	5	6
Sea (marine hermit crabs)	pure gastropod	1.02	2	4
Sea (marine hermit crabs)	marine hermit crab	1.17	10	30
Sea (marine hermit crabs)	live snail	2.61	8	5
Sea (marine hermit crabs)	trypsin	0.0012	4	4
Sea (marine hermit crabs)	marine hermit crab	1.28	8	22
Sea (marine hermit crabs)	marine hermit crab	1.03	15	23
Sea (marine hermit crabs)	trypsin	0.0012	15	17
Sea (marine hermit crabs)	live snail	1.81	3	3
Sea (marine hermit crabs)	trypsin	0.0012	6	9
Sea (marine hermit crabs)	marine hermit crab	1.25	2	5
Sea (marine hermit crabs)	pure gastropod	0.99	6	6
Sea (marine hermit crabs)	live snail	2.75	2	1
Sea (marine hermit crabs)	trypsin	0.0012	6	9
Sea (marine hermit crabs)	pure gastropod	1.1	9	7
Sea (marine hermit crabs)	marine hermit crab	1.1	9	13
Sea (marine hermit crabs)	live snail	1.93	1	1
Sea (marine hermit crabs)	marine hermit crab	1.14	2	8
Sea (marine hermit crabs)	pure gastropod	1.03	10	13
Sea (marine hermit crabs)	marine hermit crab	0.71	2	5
Sea (marine hermit crabs)	marine hermit crab	1.25	3	6
Sea (marine hermit crabs)	pure gastropod	0.99	10	16
Sea (marine hermit crabs)	marine hermit crab	1.25	12	15
Sea (marine hermit crabs)	pure gastropod	1	3	3

## Sheet: Experiment 2
Chemical cue condition	Mass	Before	After
Conspecific	0.7	1	25
Conspecific	0.76	1	44
Conspecific	1.02	2	41
Conspecific	0.85	2	33
Conspecific	0.74	2	55
Conspecific	1.17	4	31
Conspecific	1.09	3	35
Conspecific	0.91	3	21
Conspecific	0.76	1	25
Conspecific	1.2	4	46
Conspecific	1.01	1	16
Conspecific	0.82	3	11
Conspecific	0.98	6	24
Conspecific	1.02	1	29
Conspecific	1.03	4	62
Conspecific	0.8	5	14
Conspecific	1	2	17
Conspecific	1.1	4	70
Conspecific	1.06	6	57
Conspecific	0.92	2	92
Closely-related heterospecific	1.23	3	13
Closely-related heterospecific	1.02	3	22
Closely-related heterospecific	1.13	4	11
Closely-related heterospecific	1.07	3	17
Closely-related heterospecific	1.25	1	22
Closely-related heterospecific	1.27	2	16
Closely-related heterospecific	0.97	1	47
Closely-related heterospecific	1.18	2	30
Closely-related heterospecific	0.88	4	25
Closely-related heterospecific	1.08	1	11
Closely-related heterospecific	0.97	1	16
Closely-related heterospecific	0.97	1	4
Closely-related heterospecific	1.11	5	19
Closely-related heterospecific	0.89	3	32
Closely-related heterospecific	0.8	3	12
Closely-related heterospecific	0.99	1	25
Closely-related heterospecific	0.96	2	27
Closely-related heterospecific	0.86	2	7
Closely-related heterospecific	1.09	2	29
Closely-related heterospecific	0.92	2	21
